# Supplementary material for: Snow Leopard and Himalayan Wolf: Food Habits and Prey Selection in the Central Himalayas, Nepal
Source: PLoS One. 2017 Feb 8;12(2):e0170549. doi: 10.1371/journal.pone.0170549 (PMC5298268; doi:10.1371/journal.pone.0170549)
Supplement: S1 Appendix — (TXT) [file pone.0170549.s001.txt]

Sex	Season	Block	Wild	Ung	Dom	Small	SW	DU	DD
2	1	1	1	0	0	1	1.763847	-0.065731	0.170774
2	1	1	1	1	0	0	1.763847	-0.065731	0.170774
1	2	2	1	0	0	1	1.054000	-1.180924	0.528150
1	1	2	1	0	0	1	1.054000	-1.180924	0.528150
1	2	2	1	0	0	1	1.054000	-1.180924	0.528150
1	2	2	1	1	0	1	1.054000	-1.180924	0.528150
1	1	2	1	1	0	0	1.054000	-1.180924	0.528150
1	1	2	1	1	0	0	1.054000	-1.180924	0.528150
1	2	2	1	1	0	0	1.054000	-1.180924	0.528150
2	2	2	1	0	0	1	1.054000	-1.180924	0.528150
2	2	2	1	1	0	0	1.054000	-1.180924	0.528150
2	2	2	1	1	0	0	1.054000	-1.180924	0.528150
2	2	2	1	1	0	0	1.054000	-1.180924	0.528150
2	2	2	1	1	0	0	1.054000	-1.180924	0.528150
2	2	2	1	1	0	0	1.054000	-1.180924	0.528150
2	2	2	1	1	0	0	1.054000	-1.225595	1.272830
2	2	2	1	1	0	0	1.054000	-1.225595	1.272830
2	2	2	1	1	0	0	1.054000	-1.225595	1.272830
2	1	2	1	1	0	0	1.054000	-1.180924	0.528150
2	2	2	1	1	0	1	1.054000	-1.225595	1.272830
2	2	3	1	0	0	1	1.704081	-1.183940	-0.653046
1	1	4	1	1	0	0	0.606000	0.242929	1.649002
1	1	4	1	1	0	0	0.606000	0.242929	1.649002
2	2	4	1	1	0	0	0.606000	0.242929	1.649002
2	2	4	1	1	0	0	0.606000	0.242929	1.649002
2	1	4	1	1	0	0	0.606000	0.242929	1.649002
2	1	4	1	1	0	0	0.606000	0.242929	1.649002
2	2	4	1	1	0	0	0.606000	0.242929	1.649002
2	2	4	1	1	0	0	0.606000	0.242929	1.649002
2	2	4	1	1	0	0	0.606000	0.242929	1.649002
2	1	4	1	1	0	0	0.606000	0.242929	1.649002
2	2	5	1	0	0	1	1.040000	-0.210799	0.315473
1	2	6	1	1	0	0	1.139000	-0.917253	-1.024647
1	1	6	1	1	0	0	1.139000	-0.917253	-1.024647
1	1	6	1	1	0	0	1.139000	-0.917253	-1.024647
1	1	6	1	1	0	1	1.139000	-0.917253	-1.024647
2	1	6	1	1	0	0	1.139000	-0.917253	-1.024647
2	1	6	1	1	0	0	1.139000	-0.917253	-1.024647
2	1	6	1	1	0	0	1.139000	-0.917253	-1.024647
2	1	6	1	1	0	0	1.139000	-0.917253	-1.024647
2	1	6	1	1	0	0	1.139000	-0.917253	-1.024647
2	2	6	1	1	0	0	1.139000	-0.917253	-1.024647
2	2	6	1	1	0	0	1.139000	-0.917253	-1.024647
1	2	7	1	1	0	0	0.182000	1.454361	0.798366
1	1	7	1	1	0	0	0.182000	1.454361	0.798366
1	1	7	1	1	0	0	0.182000	1.454361	0.798366
2	1	7	1	0	0	1	0.182000	1.454361	0.798366
2	1	7	1	0	0	1	0.182000	1.454361	0.798366
2	1	7	1	1	0	0	0.182000	1.454361	0.798366
2	1	7	1	1	0	0	0.182000	1.454361	0.798366
2	1	7	1	1	0	0	0.182000	1.454361	0.798366
1	2	8	1	1	0	0	0.414000	1.411234	-0.668621
2	1	8	1	0	0	1	0.414000	1.411234	-0.668621
2	1	8	1	1	0	0	0.414000	1.411234	-0.668621
1	1	9	1	1	0	0	0.188000	1.166967	0.276710
1	1	9	1	1	0	0	0.188000	1.166967	0.276710
2	1	9	1	1	0	0	0.188000	1.166967	0.276710
2	1	9	1	1	0	0	0.188000	1.166967	0.276710
2	1	9	1	1	0	0	0.188000	1.166967	0.276710
1	1	10	1	1	0	0	0.542000	-1.106464	0.432354
1	1	10	1	1	0	0	0.542000	-1.106464	0.432354
1	1	10	1	1	0	0	0.542000	-1.106464	0.432354
1	1	10	1	1	0	0	0.542000	-1.106464	0.432354
1	1	10	1	1	0	0	0.542000	-1.106464	0.432354
1	1	10	1	1	0	0	0.542000	-1.106464	0.432354
2	1	10	1	0	0	1	0.542000	-1.106464	0.432354
2	1	10	1	1	0	1	0.542000	-1.106464	0.432354
2	1	10	1	1	0	0	0.542000	-1.106464	0.432354
2	1	10	1	1	0	0	0.542000	-1.106464	0.432354
2	1	10	1	1	0	0	0.542000	-1.106464	0.432354
2	1	10	1	1	0	0	0.542000	-1.106464	0.432354
2	1	10	1	1	0	0	0.542000	-1.106464	0.432354
2	1	10	1	1	0	0	0.542000	-1.106464	0.432354
1	1	11	1	1	0	0	0.403000	0.662403	0.449692
2	1	11	1	1	0	0	0.403000	0.662403	0.449692
2	1	11	1	1	0	0	0.403000	0.662403	0.449692
2	1	11	1	1	0	0	0.403000	0.662403	0.449692
1	2	12	1	1	0	1	1.354157	2.627465	-1.987527
1	2	12	1	1	0	0	1.354157	2.627465	-1.987527
2	2	12	1	0	0	1	1.354157	2.627465	-1.987527
2	2	12	1	0	0	1	1.354157	2.627465	-1.987527
2	1	12	1	1	0	0	1.354157	2.627465	-1.987527
2	1	12	1	1	0	0	1.354157	2.627465	-1.987527
2	1	13	1	1	0	0	0.158000	-1.192494	-1.853892
1	1	14	1	0	0	1	0.320000	0.308969	-1.729433
1	1	14	1	0	0	1	0.320000	0.308969	-1.729433
2	1	14	1	1	0	1	0.320000	0.308969	-1.729433
2	1	14	1	1	0	0	0.320000	0.308969	-1.729433
2	1	14	1	1	0	0	0.320000	0.308969	-1.729433
2	1	14	1	1	0	0	0.320000	0.308969	-1.729433
2	2	15	1	1	0	0	0.000000	0.046453	-1.822781
1	2	16	1	0	0	1	1.301476	0.220721	-0.909886
1	2	16	1	1	0	1	1.301476	0.220721	-0.909886
1	1	16	1	1	0	0	1.301476	0.220721	-0.909886
2	2	16	1	0	0	1	1.301476	0.220721	-0.909886
2	2	16	1	0	0	1	1.301476	0.220721	-0.909886
2	1	16	1	0	0	1	1.301476	0.220721	-0.909886
2	1	16	1	1	0	0	1.301476	0.220721	-0.909886
2	2	16	1	1	0	0	1.301476	0.220721	-0.909886
2	1	16	1	1	0	0	1.301476	0.220721	-0.909886
2	2	16	1	1	0	0	1.301476	0.220721	-0.909886
2	2	16	1	1	0	0	1.301476	0.220721	-0.909886
2	2	16	1	1	0	0	1.301476	0.220721	-0.909886
2	2	16	1	1	0	0	1.301476	0.220721	-0.909886
2	1	16	1	1	0	0	1.301476	0.220721	-0.909886
2	1	16	1	1	0	0	1.301476	0.220721	-0.909886
1	2	17	1	1	0	0	0.365000	0.108589	-0.500777
2	2	17	1	1	0	0	0.365000	0.108589	-0.500777
2	2	17	1	1	0	0	0.365000	0.108589	-0.500777
2	2	17	1	1	0	0	0.365000	0.108589	-0.500777
2	2	17	1	1	0	0	0.365000	0.108589	-0.500777
2	2	17	1	1	0	0	0.365000	0.108589	-0.500777
2	2	17	1	1	0	1	0.365000	0.108589	-0.500777
2	2	17	1	1	0	0	0.365000	0.108589	-0.500777
2	2	17	1	1	0	0	0.365000	0.108589	-0.500777
2	2	17	1	1	0	0	0.365000	0.108589	-0.500777
2	2	17	1	1	0	0	0.365000	0.108589	-0.500777
2	2	17	1	1	0	0	0.365000	0.108589	-0.500777
2	2	17	1	1	0	0	0.365000	0.108589	-0.500777
2	2	17	1	1	0	0	0.365000	0.108589	-0.500777
2	2	17	1	1	0	0	0.365000	0.108589	-0.500777
2	2	18	1	0	0	1	0.353000	-0.717318	-0.434288
2	1	18	1	1	0	0	0.353000	-0.717318	-0.434288
2	2	19	1	1	0	0	0.715000	0.817201	0.283260
2	1	19	1	1	0	0	0.715000	0.817201	0.283260
2	2	19	1	1	0	0	0.715000	0.817201	0.283260
2	2	20	1	0	0	1	0.952000	-1.225595	1.272830
1	2	1	0	0	1	0	1.763847	-0.065731	0.170774
2	2	1	0	0	1	0	1.763847	-0.065731	0.170774
1	2	2	0	0	1	0	1.054000	-1.180924	0.528150
1	1	2	0	0	1	0	1.054000	-1.180924	0.528150
1	2	2	1	0	1	1	1.054000	-1.180924	0.528150
1	1	2	0	0	1	0	1.054000	-1.180924	0.528150
2	2	2	0	0	1	0	1.054000	-1.180924	0.528150
2	2	2	0	0	1	0	1.054000	-1.180924	0.528150
1	2	3	0	0	1	0	1.704081	-1.183940	-0.653046
1	2	3	1	0	1	1	1.704081	-1.183940	-0.653046
2	2	3	0	0	1	0	1.704081	-1.183940	-0.653046
2	2	3	0	0	1	0	1.704081	-1.183940	-0.653046
2	2	3	1	1	1	0	1.704081	-1.183940	-0.653046
1	1	4	0	0	1	0	0.606000	0.242929	1.649002
1	2	4	0	0	1	0	0.606000	0.242929	1.649002
1	2	4	1	0	1	0	0.606000	0.242929	1.649002
1	1	4	0	0	1	0	0.606000	0.242929	1.649002
1	2	4	0	0	1	0	0.606000	0.242929	1.649002
1	1	4	0	0	1	0	0.606000	0.242929	1.649002
1	1	4	1	0	1	1	0.606000	0.242929	1.649002
2	2	4	0	0	1	0	0.606000	0.242929	1.649002
2	1	4	0	0	1	0	0.606000	0.242929	1.649002
2	1	4	1	1	1	0	0.606000	0.242929	1.649002
2	1	5	0	0	1	0	1.040000	-0.210799	0.315473
2	1	6	0	0	1	0	1.139000	-0.917253	-1.024647
2	1	6	1	1	1	0	1.139000	-0.917253	-1.024647
1	1	7	0	0	1	0	0.182000	1.454361	0.798366
1	1	7	0	0	1	0	0.182000	1.454361	0.798366
1	1	7	1	0	1	1	0.182000	1.454361	0.798366
1	1	7	0	0	1	0	0.182000	1.454361	0.798366
1	1	7	1	1	1	0	0.182000	1.454361	0.798366
2	1	7	1	0	1	1	0.182000	1.454361	0.798366
2	1	7	0	0	1	0	0.182000	1.454361	0.798366
2	2	8	0	0	1	0	0.414000	1.411234	-0.668621
2	1	8	1	1	1	0	0.414000	1.411234	-0.668621
1	1	9	1	1	1	0	0.188000	1.166967	0.276710
1	1	10	0	0	1	0	0.542000	-1.106464	0.432354
1	1	10	0	0	1	0	0.542000	-1.106464	0.432354
2	1	10	1	0	1	1	0.542000	-1.106464	0.432354
1	1	11	0	0	1	0	0.403000	0.662403	0.449692
1	1	11	0	0	1	0	0.403000	0.662403	0.449692
1	1	11	1	1	1	0	0.403000	0.662403	0.449692
2	1	11	0	0	1	0	0.403000	0.662403	0.449692
2	1	11	0	0	1	0	0.403000	0.662403	0.449692
1	1	14	0	0	1	0	0.320000	0.308969	-1.729433
2	1	14	0	0	1	0	0.320000	0.308969	-1.729433
2	1	14	1	1	1	0	0.320000	0.308969	-1.729433
1	2	16	0	0	1	0	1.301476	0.220721	-0.909886
2	1	16	1	0	1	1	1.301476	0.220721	-0.909886
2	2	16	0	0	1	0	1.301476	0.220721	-0.909886
1	2	17	0	0	1	0	0.365000	0.108589	-0.500777
2	2	17	0	0	1	0	0.365000	0.108589	-0.500777
1	1	18	0	0	1	0	0.353000	-1.225595	1.272830
1	2	18	0	0	1	0	0.353000	-0.717318	-0.434288
2	2	18	0	0	1	0	0.353000	-0.717318	-0.434288
