# Supplementary material for: Snow Leopard and Himalayan Wolf: Food Habits and Prey Selection in the Central Himalayas, Nepal
Source: PLoS One. 2017 Feb 8;12(2):e0170549. doi: 10.1371/journal.pone.0170549 (PMC5298268; doi:10.1371/journal.pone.0170549)
Supplement: S2 Appendix — (TXT) [file pone.0170549.s002.txt]

Season	Block	Ung	Dom	Small
1	1	1	0	1
1	1	1	1	0
1	1	1	0	1
1	1	1	0	0
1	1	1	0	0
1	1	0	1	0
1	1	0	1	0
1	1	1	0	0
1	1	1	0	0
1	1	1	0	0
1	1	1	0	0
1	1	1	0	0
2	2	0	0	1
2	2	0	0	1
2	2	0	0	1
2	2	0	1	1
2	2	0	0	1
2	2	1	1	0
2	2	0	1	1
2	3	1	0	1
2	3	1	1	0
2	3	0	1	0
2	3	0	1	1
2	3	0	0	1
2	3	0	1	0
2	3	0	1	0
2	3	0	1	1
2	3	0	1	1
2	4	1	0	1
2	4	1	0	0
1	4	1	0	0
2	5	1	0	1
2	5	1	0	1
2	5	0	0	1
2	5	0	0	1
2	5	0	0	1
1	5	1	0	0
2	5	1	0	1
2	5	0	1	0
2	5	0	1	1
2	5	1	0	0
2	5	0	0	1
2	5	0	0	1
2	5	0	0	1
2	5	0	0	1
2	5	0	1	1
2	5	0	0	1
1	5	1	0	0
2	5	1	0	1
1	5	1	0	1
1	5	0	0	1
2	5	0	0	1
2	5	1	0	0
2	6	1	0	0
2	7	0	1	1
2	7	1	0	1
1	8	0	1	0
